# Supplementary material for: Proteinuria impacts patient survival differentially based on clinical setting: A retrospective cross-sectional analysis of cohorts from a single health system: Retrospective cohort study
Source: Ann Med Surg (Lond). 2019 Aug 1;45:120–6. doi: 10.1016/j.amsu.2019.07.029 (PMC6702410; doi:10.1016/j.amsu.2019.07.029)
Supplement: Multimedia component 1 [file mmc1.xml]

<?xml version="1.0" encoding="utf-8" standalone="no"?>
<data>
  <datasets>
    <author>brian.lane@spectrumhealth.org</author>
    <type>0</type>
    <dataset>
      <value>2</value>
      <reason>The data that has been used is confidential</reason>
      <comments />
    </dataset>
  </datasets>
</data>
